# Supplementary material for: Derivation of an amino acid similarity matrix for peptide:MHC binding and its application as a Bayesian prior
Source: BMC Bioinformatics. 2009 Nov 30;10:394. doi: 10.1186/1471-2105-10-394 (PMC2790471; doi:10.1186/1471-2105-10-394)
Supplement: Additional file 1 — Raw binding affinity data of combinatorial peptide scanning library against the 24 MHC molecules. Binding affinity measurements of each peptide library are shown for all 24 MHC molecules. Each row represents a peptide library, which corresponds to a fixed residue at a given position. Columns span the 24 MHC molecules. [file 1471-2105-10-394-S1.TXT]

SEQ_ID	SEQ_PEPTIDE_NUM	SEQ_SEQUENCE	Residue	Pos	HLA A*0201	HLA A*30011	HLA B*0801	HLA A*3201	Mamu B*01	HLA B*1503	HLA B*5801	HLA B*5802	Patr A*0401	HLA B*0702	HLA B*3501	HLA B*5301	HLA B*5401	HLA B*5101	HLA B*1501	H-2 Kd	H-2 Db	H-2 Dd	H-2 Kk	Patr A*0301	Mamu B*08	Mamu B*03	HLA A*6802	HLA B*2705
29618	3064.0001	AXXXXXXXX	A	1	1986.241212	344.138927	1114.740537	2172.204511	10783.20003	101.249884	1319.443654	17985.61151	651.240983	1983.939933	42961.715	51488.19751	10489.24184	30944.81399	234.477043	931.145518	12529.15645	9923.459052	3663.475288	928.127109	15172.28724	32205.1588	12329.71578	4992.288678
29619	3064.0002	CXXXXXXXX	C	1	7063.823365	645.86246	779.454784	6949.226313	5399.841033	242.232848	2400.731286	24752.47525	1089.089231	8259.712255	9456.183872	4776.118874	5349.77408	11704.61827	395.571637	1250.250075	11007.79859	7878.392081	1296.591477	3316.561569	10374.24779	59629.53949	2860.247764	15093.19118
29620	3064.0003	DXXXXXXXX	D	1	29014.89659	9025.627626	948.214489	25246.81935	40913.78744	3051.916813	33776.3497	17421.60279	14174.39163	73840.47186	17111.76843	10378.54646	2926.78641	8042.915966	1766.613247	7545.849931	54592.08337	34598.75876	1528.222937	33845.64757	<78125	<78125	1877.938779	<77906.976744
29621	3064.0004	EXXXXXXXX	E	1	15223.25727	3552.983642	348.036034	6891.455029	4837.590454	531.408304	13500.49529	17793.59431	11324.6289	22570.78839	21459.70408	13834.74963	3618.954208	21384.54377	460.592314	10458.86192	60009.91982	12706.6014	854.060139	6271.931304	<78125	<78125	385.68096	19417.08649
29622	3064.0005	FXXXXXXXX	F	1	227.122044	1789.95611	220.865741	8854.619	6838.599537	47.971397	1257.043265	14450.86705	2137.287931	7235.235789	3613.23139	2028.25757	196.281588	8663.232984	124.064501	540.968127	1805.940907	5987.12556	656.908232	2717.358798	13562.68572	69451.14337	730.171403	2889.836601
29623	3064.0006	GXXXXXXXX	G	1	2543.088934	577.859795	1431.301792	5558.454314	11017.19662	762.009735	6249.213902	8389.261745	4403.248383	10600.4568	59814.31627	34238.41275	20634.78289	<77464.788732	171.61079	1221.132305	18723.57378	13765.86427	4602.396406	555.989104	9528.195273	38090.54517	17224.32046	2883.368864
29624	3064.0007	HXXXXXXXX	H	1	47437.5937	128.012303	711.938312	2066.950583	10113.49454	234.402403	995.884672	45454.54546	47.324794	1949.186295	1813.902447	293.693853	431.931716	14500.1815	124.025354	1191.9493	10659.81926	9750.356119	724.481717	1571.892022	5167.97591	18329.6915	729.355426	3511.930864
29625	3064.0008	IXXXXXXXX	I	1	1870.323026	564.178354	1831.700653	1692.932752	5380.589561	93.534058	1250.15159	7012.622721	1316.271898	3728.720713	6076.422551	1923.184701	541.258007	9435.61418	73.748848	1029.533181	13626.4798	5253.914412	2435.524247	341.961076	14680.3112	67722.33338	5093.498368	8016.132907
29626	3064.0009	KXXXXXXXX	K	1	2000.637761	128.845541	3213.263204	792.567796	43903.89003	105.374443	431.439645	1177.578898	148.157568	4198.693487	36505.9344	51647.54149	3929.171778	42647.19298	189.180514	970.591588	12940.75944	11564.35899	7997.977043	835.675318	6798.362021	7308.466998	30202.70885	6627.647194
29627	3064.001	LXXXXXXXX	L	1	4244.598408	770.744784	560.922894	1657.76781	5742.589443	91.914946	817.808307	26737.96791	1502.548413	6806.935906	5860.807527	2089.757104	760.63255	5359.799007	120.16341	764.124032	8955.279039	7054.648404	1339.632842	1939.942797	9918.645352	61019.17053	5446.162117	6762.276554
29628	3064.0011	MXXXXXXXX	M	1	905.93453	170.84828	158.646889	1047.440861	8986.032582	120.105184	620.659983	5636.978579	326.738615	2789.222026	2022.51981	1126.282821	146.178428	6953.965845	83.229419	454.967753	9829.025216	2718.954436	845.751437	871.923053	7138.895427	18893.41266	515.832103	3942.431701
29629	3064.0012	NXXXXXXXX	N	1	3371.551066	961.78635	288.959889	6283.649458	2054.275199	341.231897	7740.830818	18719.89687	3447.68999	10648.45122	6362.869705	10840.77346	1202.210209	11800.23872	340.572166	1094.328376	5836.714274	10967.30862	820.613255	4275.613025	35277.08312	<78125	1614.388445	18309.35994
29630	3064.0013	PXXXXXXXX	P	1	<69444.444444	10551.2597	10550.47552	14436.06101	47449.95328	2609.22854	14320.08	20000	8649.017614	53549.93276	<77419.354839	<78151.260504	15058.62579	58844.56772	1252.989361	6184.6337	59809.99726	21328.85659	12612.16905	18878.81542	<78125	<78125	<76923.076923	<77906.976744
29631	3064.0014	QXXXXXXXX	Q	1	11851.66925	999.601774	2634.193739	3493.481715	13784.30402	644.814701	2525.118879	35714.28571	6795.334635	23813.09419	22283.58881	13946.91159	4756.707511	59484.66649	289.826898	1675.502644	29965.96709	5158.990488	1467.867255	3841.229738	<78125	<78125	9973.329302	25921.13816
29632	3064.0015	RXXXXXXXX	R	1	2695.537254	62.696313	653.852206	817.57494	40086.94881	85.375546	548.817901	2251.238181	89.482295	1549.617351	40382.42387	14816.8426	5506.781592	<77464.788732	110.285695	1011.02374	14643.25617	4892.949103	5785.184199	1327.788419	2675.265688	6372.348163	8823.567576	1731.873783
29633	3064.0016	SXXXXXXXX	S	1	2199.49	198.315273	125.431738	2022.281376	9408.514368	95.542867	2663.049406	12165.45012	592.098467	4463.925456	17303.30379	5317.285075	2623.572552	43113.72365	174.892784	412.608993	14744.52675	8475.700395	1222.558348	745.180399	8569.170628	25099.2163	947.16748	9158.767573
29634	3064.0017	TXXXXXXXX	T	1	2411.87831	1243.725045	1652.26447	7156.51379	22677.88458	343.259638	3463.343939	18939.39394	1276.097299	12533.71026	13150.74176	11055.74761	5726.131661	24675.83718	564.92683	831.606655	18837.16299	8037.193969	1004.443014	1744.433235	24206.61173	<78125	1308.317506	13906.2196
29635	3064.0018	VXXXXXXXX	V	1	3676.947732	848.994358	2691.493101	2868.65192	15875.39791	219.835097	582.923082	5580.357143	1532.564585	11354.64853	16608.33718	16141.93403	4562.480612	12648.0151	517.344421	1121.237553	19233.41587	2535.246432	4883.884335	1528.066548	25133.36876	<78125	10241.66169	10797.74726
29636	3064.0019	WXXXXXXXX	W	1	4013.872655	3186.060977	625.928651	13328.16543	12601.28513	175.544984	1476.684478	11037.52759	1366.617656	6099.172934	7884.095302	1694.748164	1029.837183	19593.93339	167.865586	373.054022	11641.46709	2029.156476	817.018663	5551.159129	40199.88841	<78125	2072.253671	4244.62986
29637	3064.002	YXXXXXXXX	Y	1	2132.197907	980.485598	519.621931	6386.619109	2786.889746	142.223779	2128.062978	2549.719531	1129.345454	6109.274222	9476.172686	815.335024	1234.93002	2198.877452	222.999695	367.541373	3188.549791	4931.288423	1049.253826	931.281002	15736.42542	24141.07159	1593.600316	2026.153664
29638	3064.0021	XAXXXXXXX	A	2	62578.27179	180.335466	435.314585	4030.14181	13111.98087	193.171531	544.84919	65824.68	321.07929	2516.946067	680.067346	650.884503	24.048576	3156.816656	125.031315	<76923.076923	4384.393512	38954.50296	1890.359579	700.186668	53495.06156	73529.41177	848.460683	23020.07329
29639	3064.0022	XCXXXXXXX	C	2	<69444.444444	1069.156583	6436.959183	15697.97782	<77142.857143	9242.543512	19533.63462	45454.54546	658.060719	<77464.788732	8913.716541	15252.68046	4723.396292	21340.9257	2615.037113	30542.0109	12651.20192	74059.27114	8703.296737	32131.26083	<78125	<78125	13903.07311	<77906.976744
29640	3064.0023	XDXXXXXXX	D	2	<69444.444444	13011.1346	12901.40538	17604.41974	2317.118587	4712.686498	<78125	<78125	8157.138711	73794.98	34321.35864	32244.34484	26576.95255	<77464.788732	7562.401792	<76923.076923	<78571.428571	<77083.333333	694.124652	47453.62488	<78125	<78125	14049.78251	<77906.976744
29641	3064.0024	XEXXXXXXX	E	2	3805.136849	6454.621495	4736.305529	13854.73944	8668.283946	237.615213	39580.45424	35211.26761	5009.02186	<77464.788732	28710.56235	13828.81664	9137.256624	41390.74438	350.634614	<76923.076923	<78571.428571	68814.13866	88.027565	54083.29617	<78125	<78125	15680.06315	<77906.976744
29642	3064.0025	XFXXXXXXX	F	2	27479.16495	528.575755	1302.671105	35147.39118	<77142.857143	4136.357963	2684.91682	<78125	202.593017	<77464.788732	49128.57289	15980.53736	43563.70225	19784.68467	713.217541	570.524189	32500.88136	13287.19244	5546.677655	22188.7179	<78125	<78125	6233.6796	<77906.976744
29643	3064.0026	XGXXXXXXX	G	2	12510.01202	715.966521	1066.302313	17412.22855	16868.41206	603.658013	1913.535861	30303.0303	1677.648038	<77464.788732	9479.987451	12738.76988	2163.440287	10321.14758	746.530547	52704.62767	6698.202155	987.085806	13917.58502	2141.757634	<78125	<78125	7577.303964	<77906.976744
29644	3064.0027	XHXXXXXXX	H	2	<69444.444444	1962.69192	6496.473909	9225.131505	58529.92294	158.61495	4279.303974	<78125	1091.357646	<77464.788732	<77419.354839	<78151.260504	17477.44327	57592.41239	4795.369113	44049.2021	28456.64026	16312.38548	16935.36866	43388.13341	<78125	<78125	33820.48393	19141.77678
29645	3064.0028	XIXXXXXXX	I	2	1984.166978	896.008102	750.827613	1240.640219	13671.28038	977.7869	5728.087158	21008.40336	722.119884	6548.789531	18960.7663	2651.194191	3401.553384	35910.66265	169.150823	14860.45351	37086.26074	54417.64929	33693.23066	3151.555399	<78125	<78125	690.904792	57127.40613
29646	3064.0029	XKXXXXXXX	K	2	9404.876918	6212.758169	1845.347037	54948.37278	<77142.857143	89.231141	19086.19396	51437.9777	3827.129915	<77464.788732	<77419.354839	53208.0498	6386.582854	<77464.788732	7734.440665	<76923.076923	54424.77656	10575.74608	28346.44736	26238.57633	<78125	66480.71299	9213.166547	16284.6005
29647	3064.003	XLXXXXXXX	L	2	112.466127	989.523457	249.5902	1515.584999	10844.77289	141.882655	6150.696257	17793.59431	673.314394	13779.12485	17275.11303	8031.393541	6464.247011	<77464.788732	136.650308	8410.552803	16000.95215	28185.1847	1422.260278	14650.3681	<78125	<78125	1089.595021	23304.38307
29648	3064.0031	XMXXXXXXX	M	2	606.171782	228.081167	255.875643	691.651673	5097.662595	44.604673	<78125	14084.50704	555.089312	<77464.788732	17315.6376	7121.253901	3359.54309	42996.52127	73.731018	11497.29127	3861.789211	53618.89065	7542.356125	11266.09137	22839.62366	24983.94456	1917.566454	11911.68053
29649	3064.0032	XNXXXXXXX	N	2	17997.70996	1556.860498	1103.284536	17330.17414	23650.59137	811.068518	21315.81072	11848.34123	4903.610681	<77464.788732	<77419.354839	34177.32342	13453.15151	<77464.788732	1364.476366	<76923.076923	26678.91875	55316.79434	16595.11364	27902.49822	<78125	<78125	3158.179967	<77906.976744
29650	3064.0033	XPXXXXXXX	P	2	32720.73	6557.291239	179.144794	19780.91594	72495.70822	822.53463	18647.89024	45871.55963	6686.019444	215.611735	601.521869	284.468867	125.081515	1692.900973	4619.74411	<76923.076923	<78571.428571	15455.70633	5277.95576	47077.72357	<78125	<78125	2568.788794	<77906.976744
29651	3064.0034	XQXXXXXXX	Q	2	802.740209	485.159022	1384.813095	1348.978332	24786.78769	25.572483	10701.58512	11086.4745	1943.733912	19757.85797	15295.73495	6058.779779	7163.441409	14924.70627	70.725886	<76923.076923	2803.551128	66799.62838	1670.508096	11937.32266	6422.193187	16638.78368	13061.26753	7665.472399
29652	3064.0035	XRXXXXXXX	R	2	<69444.444444	3352.31432	599.473717	48252.04	<77142.857143	434.20117	15269.96982	<78125	566.509113	27508.59778	8907.767496	63554.1903	5734.006906	<77464.788732	2917.545935	54073.80704	<78571.428571	35819.49959	12475.76511	48323.27777	238.8227	1972.993565	15267.225	123.743196
29653	3064.0036	XSXXXXXXX	S	2	12200.2034	423.892024	1327.601058	2117.534583	38530.28369	200.040486	261.570196	2333.177788	1590.108489	50014.46909	10270.1018	9085.944354	479.682006	16891.05211	120.680478	62581.59278	3496.569112	45692.94312	6479.859497	613.35208	28522.13002	50836.28057	393.002528	10291.36938
29654	3064.0037	XTXXXXXXX	T	2	2984.041596	209.093218	4710.916052	436.172711	<77142.857143	994.800673	370.885501	2941.176471	525.554999	15873.56125	14193.1915	12832.70552	849.916883	39871.82533	246.763177	<76923.076923	12645.55784	50947.20319	10309.82624	332.934256	<78125	<78125	167.84535	37223.37111
29655	3064.0038	XVXXXXXXX	V	2	1150.6614	160.303567	1034.307131	1922.289171	34412.36008	1525.382229	1824.374502	18867.92453	1253.510002	2512.047593	9730.902821	2746.751916	1023.221289	16246.32821	179.30627	50862.23841	13715.2203	61337.88903	14230.96104	1762.203866	<78125	<78125	105.907952	<77906.976744
29656	3064.0039	XWXXXXXXX	W	2	47725.22177	623.964642	7407.874045	12674.68629	<77142.857143	6680.808681	<78125	23923.44498	226.548555	41558.28515	40625.30309	52623.90239	6060.555974	34147.20756	2648.968579	7425.940186	26847.24168	16126.63601	12731.86759	22225.51514	<78125	<78125	4733.015285	55709.67131
29657	3064.004	XYXXXXXXX	Y	2	14450.1331	350.172126	2733.870914	13664.24356	<77142.857143	1475.094349	8947.364654	<78125	112.125344	42739.80371	51019.40562	53647.9936	6125.613634	32116.00122	2568.186096	45.36488	39630.51383	<77083.333333	8849.596025	31449.02894	<78125	<78125	6392.389807	48028.13645
29658	3064.0041	XXAXXXXXX	A	3	1244.046708	2219.40558	1280.252114	4981.101228	50487.13746	125.763668	1495.410235	<78125	11133.79092	<77464.788732	6089.880008	<78151.260504	<78125	11738.03111	445.467635	10249.55635	<78571.428571	<77083.333333	<78947.368421	1165.878993	12277.71375	40591.12218	47571.12907	7141.924893
29659	3064.0042	XXCXXXXXX	C	3	2420.824253	3566.813425	7861.069615	3852.404184	<77142.857143	756.347801	4522.435625	9920.634921	1055.00029	15969.45273	15451.55475	<78151.260504	3954.364843	22715.63939	288.825935	1362.807668	17302.99944	<77083.333333	3229.954391	3404.541648	16327.00743	56727.37106	3387.247459	10908.62973
29660	3064.0043	XXDXXXXXX	D	3	1154.232784	9733.705466	10562.18206	14271.86502	5280.088097	1118.106291	4391.943864	<78125	673.717653	24269.14128	10795.03199	5282.731006	18333.25761	<77464.788732	2567.279625	1294.505161	<78571.428571	17595.12494	8103.675347	8167.758692	62894.53693	<78125	9566.567777	<77906.976744
29661	3064.0044	XXEXXXXXX	E	3	14414.07094	5487.940767	4499.394872	8562.265352	16775.36452	811.024735	5098.373896	75468.19	4432.850572	14531.36057	15609.12076	16561.91811	12205.55486	<77464.788732	2516.474816	2436.988377	52440.44241	71848.04646	1772.425693	4149.447608	19012.64381	36920.73504	5232.041752	21510.18609
29662	3064.0045	XXFXXXXXX	F	3	851.793701	414.560945	821.832892	1234.913258	11245.4009	58.389761	930.864276	8849.557522	334.748889	11242.8605	2334.317089	2611.991537	538.292166	8431.567367	121.597825	686.553665	17142.56801	30082.29502	1228.125812	554.062063	8611.685973	23748.67213	294.993335	1521.784075
29663	3064.0046	XXGXXXXXX	G	3	5494.36129	7740.776021	1780.370284	5960.770137	35675.17081	574.250332	4148.549518	21097.04641	1501.569896	14397.90576	16887.7223	11109.83459	2413.171538	70236.29858	734.143448	1614.043757	12979.8593	54411.76471	2568.67768	4773.820242	30211.61824	<78125	3995.952817	8826.219582
29664	3064.0047	XXHXXXXXX	H	3	1983.32564	191.627493	433.687537	5011.990245	29800.64885	186.117206	2529.018246	8680.555556	1162.273539	1930.991872	12124.50057	8551.689966	4504.93931	9060.967815	147.937692	1093.665752	8466.612435	<77083.333333	671.575556	1321.53656	26405.92597	41668.1135	1724.429575	5941.049092
29665	3064.0048	XXIXXXXXX	I	3	998.418161	838.650184	1017.462982	2035.104598	4372.608681	208.338534	631.594795	3665.68915	875.891556	6469.437718	7288.72599	1969.097539	729.058745	14074.19604	100.635985	618.654135	7161.300497	52965.34592	1820.960959	866.957775	10817.69714	26009.35317	638.600217	6810.868649
29666	3064.0049	XXKXXXXXX	K	3	32786.15226	84.206387	160.213839	13129.39832	<77142.857143	378.142464	23817.62642	45454.54546	387.530497	3860.172878	11821.42034	26373.6678	3907.047303	26803.7193	189.85372	985.176253	60279.62868	65924.43967	1247.533362	3432.307274	10834.29342	51294.56906	2239.884008	7260.318974
29667	3064.005	XXLXXXXXX	L	3	944.02886	516.767939	723.692349	2100.108957	5555.978981	843.190072	798.134494	6212.602816	193.621822	10639.1514	2661.799031	854.765043	1506.647891	10084.73437	549.317067	174.807331	1694.133127	53404.8999	690.627572	577.755431	11037.76964	24099.79012	2360.007278	2778.6286
29668	3064.0051	XXMXXXXXX	M	3	536.288586	606.216567	170.310286	1290.183703	2934.923047	110.230758	1010.488832	6485.084306	238.917155	754.62281	1139.979902	507.724431	252.085593	5459.64136	131.083316	233.545448	5390.505613	22576.08959	480.827224	903.706971	7418.601761	13618.18112	242.140943	1752.865898
29669	3064.0052	XXNXXXXXX	N	3	3362.770592	1026.409189	1339.559274	1603.314361	29447.90272	146.966545	548.738562	37593.98496	1192.110234	9789.514828	3515.356779	2258.684229	424.901832	20039.12276	219.719766	758.089872	6745.295566	<77083.333333	1209.858408	1925.642121	16660.15324	59591.41183	884.189043	6500.145796
29670	3064.0053	XXPXXXXXX	P	3	9538.372607	4734.057822	2123.215336	9473.115775	6046.916872	620.424872	11592.27353	<78125	383.442508	54015.10134	12773.34575	49345.37685	4475.065845	12986.1532	313.403101	7997.38164	4493.423917	215.518914	13878.18454	13052.95694	19499.4394	50631.77562	5618.627788	57027.9892
29671	3064.0054	XXQXXXXXX	Q	3	2676.000263	1231.607994	2476.943232	2706.119476	<77142.857143	576.873597	3300.768855	37313.43284	1781.732127	4062.787511	4249.040888	3904.447273	1095.556529	27413.67008	334.667404	941.270243	17265.65901	17947.33545	1149.445326	4431.305741	8952.095878	35924.85386	2076.57563	12322.28375
29672	3064.0055	XXRXXXXXX	R	3	28105.8594	17.114374	153.374292	6475.425952	<77142.857143	145.50823	8387.925014	9596.928983	1482.326289	1206.540787	15384.23994	17690.18711	972.365469	16697.51427	145.586652	1199.692109	72218.53807	70580.91008	2565.779541	19011.40684	12645.87371	26391.90156	13129.88872	9738.38238
29673	3064.0056	XXSXXXXXX	S	3	3219.815996	429.48957	2690.301807	4223.659971	55673.06167	88.470008	1459.831878	55391.6745	1720.631701	8156.073123	10332.91164	3366.878568	4262.893334	34517.63677	245.95676	907.216092	20226.87996	35524.41099	1113.696544	190.534446	15825.63779	14269.6461	479.536321	5595.977428
29674	3064.0057	XXTXXXXXX	T	3	3708.162283	4313.629906	2864.646616	7635.142416	24090.3904	153.899088	1248.140408	22727.27273	963.6024	21582.07376	8140.841445	11373.10772	4968.536785	38473.76983	852.146137	944.986278	29775.98477	44803.25187	4287.166919	3018.034676	12694.28225	42696.61948	1745.287084	5786.196642
29675	3064.0058	XXVXXXXXX	V	3	2184.090089	2899.24667	6512.61487	3937.255904	17639.14864	35.967836	484.745995	6501.950585	841.099618	18781.06879	6151.323078	4577.366033	1768.607241	21696.6323	699.819161	824.786099	9779.323274	22885.33055	1847.720028	1037.600208	22132.92718	55439.32327	380.458736	7893.080985
29676	3064.0059	XXWXXXXXX	W	3	918.9601	2127.550148	803.289552	1276.09025	27576.31919	103.825659	1671.181334	3846.153846	449.618671	5375.180394	1859.04974	6710.680667	60.378861	11658.98439	637.587447	541.839218	9334.108208	<77083.333333	1011.46548	534.901392	9908.604431	18501.62364	346.389042	2227.519669
29677	3064.006	XXYXXXXXX	Y	3	612.761295	1068.860415	1148.869807	1214.340788	15369.09158	80.946768	1427.275468	5076.142132	443.516825	12380.70069	3896.424185	6543.263019	556.650215	14495.78605	167.895925	1122.035103	7014.377543	<77083.333333	926.758842	660.413471	8148.88241	12588.69625	932.071529	3794.101316
29678	3064.0061	XXXAXXXXX	A	4	1442.400821	409.06877	967.373929	2262.160558	9120.817614	142.461501	1199.186012	8389.261745	726.908062	6692.433885	2249.934626	5141.016905	486.499249	14808.56091	274.6129	171.171515	7481.319031	8224.253153	943.953294	1390.714656	12822.03031	24941.18945	1142.061613	7133.446054
29679	3064.0062	XXXCXXXXX	C	4	6410.340702	643.115085	945.758046	7074.988303	7154.583758	173.111071	2421.133204	8183.306056	1737.055666	8809.488348	10599.99808	13269.0868	932.126746	22258.07169	276.085181	1511.739993	5142.601797	7654.899255	1588.884157	2992.327931	15211.2621	46895.15459	2126.030959	8234.563158
29680	3064.0063	XXXDXXXXX	D	4	1412.004881	916.163522	5356.59429	6044.082673	9628.253903	460.939366	3233.467506	61728.39506	490.606553	9781.602906	5154.192823	7170.625108	721.235136	7831.492771	359.487294	1762.412239	70967.74194	14383.28316	1281.357701	1941.451135	5721.893527	22424.91963	862.225004	7747.71008
29681	3064.0064	XXXEXXXXX	E	4	1996.048025	590.083038	1596.297703	2362.520035	9361.128396	235.579842	2643.315402	24154.58937	1641.04528	9681.773901	10757.97003	7557.678375	1367.57641	12476.17881	402.818138	968.639321	14719.36509	11473.54392	1443.524043	3483.58052	14684.30364	50528.25522	1898.240156	9017.496635
29682	3064.0065	XXXFXXXXX	F	4	3595.875566	198.350929	702.643346	860.851365	9092.197628	142.50946	1772.435726	9615.384615	695.555214	6877.369877	9115.015462	8668.502615	656.447174	9021.243574	257.192886	1751.972173	13388.77363	4494.131914	1553.3153	1141.599642	9873.405167	45528.26874	362.959152	2922.632071
29683	3064.0066	XXXGXXXXX	G	4	2406.857488	396.738225	6112.322141	2633.003922	33618.93154	316.127589	2653.724462	28089.88764	1200.158355	10880.32184	5471.78534	10135.03701	3247.103858	12351.2267	483.620415	1234.466303	58218.17364	24763.25643	3193.843722	1689.89941	12739.36001	26932.13944	1028.086128	6166.929908
29684	3064.0067	XXXHXXXXX	H	4	7674.852493	443.244658	1500.24735	2664.47066	19815.03459	200.555093	1405.223428	13550.1355	911.093236	8512.973173	5909.72135	20476.23948	937.209839	32517.63418	586.768919	779.457321	17785.57457	8069.912765	4654.032831	674.727546	12675.4196	18121.3086	901.073999	3623.134014
29685	3064.0068	XXXIXXXXX	I	4	4027.144413	578.555929	1011.702729	5824.209083	11013.68075	228.320494	2416.477367	12853.47044	1213.861503	9126.980048	938.33052	9959.932663	1236.580654	5794.960708	408.338252	776.033662	5917.828491	5439.317086	1533.914481	1861.699609	12694.17229	72532.35665	3048.900648	18382.74527
29686	3064.0069	XXXKXXXXX	K	4	3468.610966	622.329206	742.435035	2227.819431	23200.28517	196.229466	1276.903756	7824.726135	785.117198	8248.162355	9656.381385	15687.65286	473.894833	6463.899659	251.489753	751.143778	12099.60677	10975.98086	2277.05435	2034.527982	10935.41358	13128.21866	2834.725561	6673.359391
29687	3064.007	XXXLXXXXX	L	4	1954.598901	380.372526	625.405436	8826.342842	4583.796317	127.498794	1312.615943	8503.401361	1727.430169	8205.957827	9285.580217	10635.17537	270.586446	8422.051236	194.366667	988.211769	5355.260765	8252.331941	621.111851	3773.531171	13942.57233	11508.98114	1941.782395	5228.582855
29688	3064.0071	XXXMXXXXX	M	4	4443.48963	521.949065	383.523502	1473.383729	7988.962426	58.939617	1036.859838	9823.182711	530.073692	5167.899483	3470.942355	3948.199299	1567.891952	12728.71472	193.517159	786.230584	7923.94228	8832.242176	1409.793312	1917.850243	13287.60828	17629.2664	492.129004	5445.75083
29689	3064.0072	XXXNXXXXX	N	4	1569.671278	649.794474	798.058637	1454.515501	18276.80129	77.564081	1211.738539	7824.726135	762.164817	9040.2752	11897.00302	6808.264798	1009.685928	13910.46108	235.859376	720.721891	28581.07131	10734.78878	2650.166038	2795.893277	11389.63984	23192.61306	1015.89464	6929.015805
29690	3064.0073	XXXPXXXXX	P	4	1630.280545	335.423526	1140.838774	9018.699884	57885.56518	87.992361	556.379608	8605.851979	728.416167	7130.960084	8282.366471	<78151.260504	1552.619465	10628.14334	500.32673	359.349734	33326.22516	27857.11513	1436.210499	1623.053017	10572.7386	25553.14975	723.55297	10214.66694
29691	3064.0074	XXXQXXXXX	Q	4	2219.53554	303.963553	427.823005	2730.984007	8139.82864	70.805417	1210.997288	14005.60224	1069.252386	4380.342005	10637.66382	6915.136541	2168.289546	10145.89116	113.575396	405.271494	8394.501113	8855.324482	950.085781	1624.207225	10000.50004	27245.0091	1499.943796	5877.179416
29692	3064.0075	XXXRXXXXX	R	4	5536.395869	380.878137	443.702542	3831.936288	12285.49948	117.344917	832.024479	4444.444444	628.330264	7349.021458	15928.03893	16374.86369	2920.989243	14482.16136	385.988023	840.340882	8197.471732	6935.274838	1728.189557	1221.943673	13038.52998	11459.19685	4724.422838	4785.543377
29693	3064.0076	XXXSXXXXX	S	4	1291.494612	262.664931	806.27352	3325.726157	7206.565145	75.501296	750.203386	4283.263736	389.548506	3008.025248	10390.27792	4142.340494	1421.442395	6282.641928	108.851401	619.966019	6231.519533	7449.833225	2099.487986	1085.588598	13187.15116	32513.90625	269.572526	22445.84454
29694	3064.0077	XXXTXXXXX	T	4	6819.30907	455.486023	736.175723	2785.648368	5669.521888	142.812981	2050.565899	5820.721769	427.697844	3243.887773	1724.203647	7373.237646	332.294583	7574.507419	282.607359	815.104214	8926.714696	6518.880179	3125.244169	318.081163	7831.489913	22388.9696	1364.526438	5346.514541
29695	3064.0078	XXXVXXXXX	V	4	4586.287527	894.984117	809.533938	3217.03407	10727.1328	91.974833	1669.751506	8038.585209	1508.028886	6693.744479	5437.424438	2623.914415	201.774324	8714.189663	209.758167	892.070161	5938.729867	8999.346116	1207.001996	1490.376423	14144.48882	15321.86081	1788.732275	6862.461556
29696	3064.0079	XXXWXXXXX	W	4	2027.015774	443.160313	564.98863	2953.833002	1074.621099	92.931475	1682.133505	5959.475566	706.415433	1568.031639	2923.488336	1832.147532	201.33205	7102.375528	276.639788	4333.025699	9130.791901	7924.207371	594.608651	1317.522105	10184.48804	25243.20647	477.630557	2024.684697
29697	3064.008	XXXYXXXXX	Y	4	4259.555744	477.80876	653.404901	1207.048385	8725.60476	107.47299	2045.382289	8818.342152	942.972777	4789.876575	11096.50322	6219.808222	768.347802	6609.641245	266.71803	1209.449813	8161.875111	4306.048899	2517.668188	1482.370275	11215.6049	24601.5809	610.252351	5064.515574
29698	3064.0081	XXXXAXXXX	A	5	1201.436644	133.083309	2850.990848	3833.032873	2470.227072	69.311499	989.34301	8787.346221	1020.032677	1755.712867	4337.651475	6572.508739	963.459645	3183.330955	179.911939	502.808169	22022.69207	4944.209372	1171.307286	1249.961061	10274.17157	37918.17976	905.387673	7343.357198
29699	3064.0082	XXXXCXXXX	C	5	598.448497	514.004293	4085.017815	3404.277448	12770.2761	112.701006	1943.103254	9310.986965	1336.147551	4348.319308	6655.062823	6790.930365	702.905907	8453.738609	132.672152	982.803949	16941.53711	39868.00467	1764.408065	2637.870574	10864.7398	17180.65508	677.409325	2782.622623
29700	3064.0083	XXXXDXXXX	D	5	3975.820234	1574.256978	15253.81217	12194.16189	6788.26493	301.169145	2558.985	39370.07874	3234.304891	23875.02736	10108.08878	6792.156218	1023.264666	9306.260575	681.484789	1201.978643	17748.74607	36847.10569	6465.415761	8628.130908	23160.91499	52090.81182	2214.982984	9998.708203
29701	3064.0084	XXXXEXXXX	E	5	2347.843263	641.398387	5911.05383	7947.4432	9730.440526	169.866171	1358.732876	21276.59575	1581.56148	7032.16722	7339.749426	6069.006828	1048.597622	15852.79882	272.750779	6024.205695	48291.29329	30609.23491	1544.917158	2061.196123	16170.91182	48738.26531	2220.441101	10174.64227
29702	3064.0085	XXXXFXXXX	F	5	1406.81583	166.184665	381.06013	525.987134	11958.61508	88.980623	645.134374	54945.05495	433.137163	5902.065602	3948.593317	884.811396	276.539814	10931.98069	220.261884	1394.918584	23157.89474	11535.94382	863.800173	1436.14138	4629.540326	14614.7412	504.157622	7170.676083
29703	3064.0086	XXXXGXXXX	G	5	1679.286531	220.168973	2861.477483	1721.055908	9449.231542	106.154625	734.472473	13297.87234	1208.476378	4877.714332	7060.976371	2788.66116	1420.61864	10173.84703	150.054755	611.270011	15936.1008	17118.62582	989.135221	2372.111092	13334.51868	19927.48877	438.934414	13230.91425
29704	3064.0087	XXXXHXXXX	H	5	2469.165249	444.588425	126.515871	3660.601612	3083.92638	219.579327	1317.658333	6605.019815	1364.703488	4281.904378	12736.3417	9704.46817	1475.349635	9164.785217	175.988289	2907.173288	15565.76764	2842.327894	7800.870002	2382.573731	9940.357853	18003.7464	953.905921	12583.24846
29705	3064.0088	XXXXIXXXX	I	5	1510.465109	311.958917	1016.68252	893.382725	4549.711786	566.74018	822.193465	6165.228113	1248.169209	6361.957908	9497.10817	2935.176233	2198.126592	9606.111342	358.624009	999.690144	52051.43346	6403.003802	686.378174	3502.851205	11280.07307	52894.81503	498.959852	13049.40435
29706	3064.0089	XXXXKXXXX	K	5	2490.585943	405.525186	172.662928	3271.34315	45379.75357	538.479664	2561.582977	8445.945946	1647.306317	14455.62596	20847.7869	21241.8473	5688.374168	11081.39907	370.241465	16668.98196	31694.89249	4155.446661	1852.281188	3725.806656	16091.69572	59513.24421	3194.875497	40853.65854
29707	3064.009	XXXXLXXXX	L	5	1721.345517	448.26472	1324.86486	928.137934	12249.33919	769.896886	1110.435459	<78125	1242.305641	2753.60903	10900.90082	4836.449145	1896.283754	10630.97941	167.406702	1017.307158	9908.703664	6364.756283	1490.218725	878.134502	17128.31055	55489.46652	1017.211116	13162.16358
29708	3064.0091	XXXXMXXXX	M	5	453.36495	194.208874	1049.817532	1699.927365	3230.474073	1084.48783	3031.02455	11792.45283	217.057381	2815.630178	2521.6609	2298.646983	381.439696	7114.445294	279.173829	308.058433	11959.34801	9392.436186	701.482196	495.274107	52026.94163	21101.85268	562.282295	8588.762138
29709	3064.0092	XXXXNXXXX	N	5	1379.131571	552.398181	2219.349048	3311.055039	2570.21893	264.879787	2123.356538	15873.01587	529.722247	5849.873261	2482.416605	5177.291014	802.948222	7994.490061	204.829591	871.614132	1024.037219	9768.086406	1871.30781	1244.994601	15197.45558	54365.61195	1456.849081	17629.25946
29710	3064.0093	XXXXPXXXX	P	5	4159.728019	121.37775	7202.062884	3346.713467	8163.417097	150.645512	1436.245122	65220.75	492.957222	1650.372498	6767.860466	6416.711425	540.818634	6348.580576	129.527743	1973.767135	26891.32914	<77083.333333	2326.243603	1668.075744	12072.57761	50466.45793	2688.118573	18758.89851
29711	3064.0094	XXXXQXXXX	Q	5	4348.753481	314.070257	2211.616679	1400.861064	29347.82609	338.968857	1441.226605	<78125	1734.731304	6889.798291	8782.667396	7156.904372	698.126507	10994.28446	115.590326	1205.78873	44663.06696	11848.02525	1692.465494	2616.719898	17525.39536	33449.49327	5735.204692	18428.80929
29712	3064.0095	XXXXRXXXX	R	5	2058.53581	80.041302	81.660646	1941.740578	1218.275112	250.217075	1850.936512	24630.54187	323.426646	2227.072574	10824.8857	8388.682205	1323.766327	6520.745318	179.910182	8131.156282	51865.26011	1809.258265	2332.916499	2137.53573	12626.42366	64955.61339	2299.387642	<77906.976744
29713	3064.0096	XXXXSXXXX	S	5	2532.711709	63.763445	1255.157543	2574.870246	3848.904024	147.547863	908.791613	<78125	904.999804	10429.20643	9207.064959	5664.949863	1502.535037	9192.85252	162.296726	185.409128	12895.48301	8508.108007	937.805936	3573.767102	14868.24805	27474.18639	1287.289881	30722.3109
29714	3064.0097	XXXXTXXXX	T	5	2278.328429	346.237968	7603.322835	8550.672835	13160.82223	159.679168	831.886485	30674.84663	2029.928886	10194.83919	12023.38004	7931.891608	3266.458787	6235.971957	185.206783	439.25326	57032.34321	9973.371894	1066.027082	3993.941323	18314.44315	60621.74149	9950.494239	<77906.976744
29715	3064.0098	XXXXVXXXX	V	5	1726.706756	181.916912	4276.682828	1111.479138	7565.42969	285.850645	278.584181	5617.977528	1293.271361	9893.87877	11106.64761	5023.593516	6570.285216	8887.908834	205.657675	773.375083	47736.01878	7185.332999	937.579844	3593.634704	17391.57364	50840.73967	864.806885	14105.61243
29716	3064.0099	XXXXWXXXX	W	5	1369.049174	390.422325	3539.693462	810.903759	19879.29096	156.516706	927.750259	4897.159647	222.111091	9963.915268	8506.170481	11972.03874	1921.190337	16664.28339	235.232189	901.986119	<78571.428571	18439.08207	167.774821	2227.30783	26737.96791	8361.250776	1658.060747	9609.815964
29717	3064.01	XXXXYXXXX	Y	5	1926.330496	310.949115	1271.947046	1856.838093	28131.1055	201.066722	854.93875	7874.015748	18.455551	13484.44302	11234.6578	10154.19999	3302.927448	12345.87341	122.302584	12270.16956	<78571.428571	7429.85369	1175.161065	640.865634	12299.27435	11730.11045	1598.719701	14394.36784
29718	3064.0101	XXXXXAXXX	A	6	921.832167	273.184532	4248.712678	1478.252837	5607.55222	166.965622	1863.647989	4694.835681	851.952768	7228.385098	7952.973775	2601.695621	1665.986528	11355.10831	259.994595	834.743153	11222.21041	6357.432175	600.817186	8190.428479	28161.66278	38314.45747	1000.888405	39332.90575
29719	3064.0102	XXXXXCXXX	C	6	1515.080071	697.833821	1150.501719	6622.803558	8167.948936	779.296055	3051.712657	11261.26126	1080.841627	12168.88615	11239.57972	12594.95619	3316.373104	18875.95113	195.066577	844.5958	10645.92293	7600.260427	1246.751423	1953.683884	10628.25296	19137.6973	1869.857935	12656.78617
29720	3064.0103	XXXXXDXXX	D	6	3116.388268	5785.237642	5021.657766	7755.503488	17870.0589	397.683472	1465.900285	28571.42857	1158.023086	46455.28757	13307.5227	11255.62076	7589.090703	<77464.788732	428.135554	3320.07947	24590.60087	11222.979	1335.10291	6281.002889	28644.83147	33317.9993	1179.202922	30481.63829
29721	3064.0104	XXXXXEXXX	E	6	786.338968	1562.907605	1940.922902	3495.62752	8596.400062	189.187453	658.879983	29411.76471	1024.516219	24464.0235	7949.714681	7945.47982	5189.164148	41099.74683	262.747492	2618.025319	16329.93162	10456.15015	2763.785751	2356.213776	14289.44753	24140.22748	1081.966969	24071.45926
29722	3064.0105	XXXXXFXXX	F	6	1809.223871	92.494961	44.787656	1368.689741	11921.25599	74.964909	1025.850334	11737.0892	101.822161	2977.515136	1689.462059	1960.266154	1136.417421	4934.533662	77.7897	559.601734	10025.92693	4113.544408	499.86672	703.860555	1875.679377	17767.18863	815.873431	15254.72818
29723	3064.0106	XXXXXGXXX	G	6	4333.138401	519.947528	1771.937383	5647.906018	9986.447354	109.698319	1680.048343	26178.01047	10366.33949	2672.52849	5185.215766	7577.019074	2449.67548	17056.67269	219.835634	732.456737	9194.64435	6823.43326	838.78911	1704.769814	13816.42541	58405.81509	2678.623746	32211.53846
29724	3064.0107	XXXXXHXXX	H	6	3188.723632	596.070405	361.776195	2447.797908	15126.58452	297.825367	1335.326916	16077.17042	310.270928	3365.123062	6393.691218	5593.472217	338.128662	15178.01165	279.24355	714.570505	19611.61351	6830.195086	2498.750937	1831.432044	19288.51409	10789.69833	7605.357991	5181.862555
29725	3064.0108	XXXXXIXXX	I	6	781.654224	338.966255	934.501085	1484.395173	10220.50196	183.521144	783.868159	59347.04	510.97327	6923.449768	5995.565415	4099.350021	418.739239	6709.285108	147.378363	604.132426	9081.498898	7043.237951	908.430472	957.541876	10799.76583	50421.51097	2150.184438	3013.034595
29726	3064.0109	XXXXXKXXX	K	6	7510.038211	903.416906	614.082677	4122.206505	16958.00591	290.112841	4157.737121	20161.29032	1127.612468	9543.348671	11809.43733	11435.4964	547.925876	9113.787691	277.334963	611.794868	13874.43922	10705.65758	1464.877977	1297.443563	23830.55697	19142.19042	3404.891804	19809.67624
29727	3064.011	XXXXXLXXX	L	6	1186.915863	335.189139	733.82029	3722.388361	5881.250385	202.45567	1074.502565	13788.71012	763.285082	6147.189426	5797.328335	9458.959782	1576.598458	8954.365947	660.855482	636.786129	10884.05454	6081.517541	1976.90066	499.506202	10081.95664	41961.14906	5027.497236	8798.471578
29728	3064.0111	XXXXXMXXX	M	6	1813.510238	505.402699	1433.849062	2796.934358	15127.53418	172.676	1292.258249	17605.6338	680.457502	9271.113851	9303.86659	7352.81586	788.317277	9401.503366	176.489796	698.118381	13375.62637	6827.66602	1389.714814	1405.387055	9958.697673	26594.6898	5942.156205	10339.5308
29729	3064.0112	XXXXXNXXX	N	6	909.316345	718.689807	1139.385964	1679.835987	3763.220628	11196.08941	19381.88331	4262.574595	15540.62071	12405.52413	10709.86808	13365.50448	1182.989028	12260.42087	298.433949	974.746594	12576.56291	8466.175855	1567.325389	1327.813267	9907.78843	24472.09647	1819.324894	13871.90319
29730	3064.0113	XXXXXPXXX	P	6	2008.759214	476.26789	1145.734489	4568.482421	29538.75281	158.183057	2583.744432	11013.21586	468.635567	9364.539527	11777.43817	10982.28689	2229.732099	73907.10889	680.943261	1484.899257	29965.96709	34742.16692	1325.077952	4118.655033	23793.46167	38447.68922	1436.104418	12321.61125
29731	3064.0114	XXXXXQXXX	Q	6	1163.152847	449.917041	1447.352433	7946.390761	26482.04489	141.226962	929.849339	9191.176471	34364.16216	9426.29708	13561.88777	13201.01458	3076.18527	12637.16842	379.08777	1138.470554	12778.75659	6435.502841	4010.924593	11026.49099	12411.57227	31489.91444	9554.915437	12531.26948
29732	3064.0115	XXXXXRXXX	R	6	5162.705804	433.009097	307.125609	3420.115352	27578.31733	145.865947	2092.404001	11737.0892	597.489971	2108.127032	19305.42969	17761.89529	3128.702551	18151.91404	582.839093	217.948734	13954.75675	7806.758515	1277.223583	1959.277131	8122.773489	35434.05126	1915.926015	21059.70314
29733	3064.0116	XXXXXSXXX	S	6	3470.000634	209.528856	854.918877	1542.337406	11842.21917	148.159619	1183.443919	<78125	836.40492	5812.368954	5114.624327	10004.10705	1863.444206	15546.13465	224.720134	863.759651	10026.3434	5159.893209	717.946645	1512.959921	11678.57545	28117.41152	1420.062856	12903.35647
29734	3064.0117	XXXXXTXXX	T	6	658.868359	340.794039	659.707918	1602.381172	8956.71429	94.970007	728.604034	25380.71066	623.410838	4022.801898	10718.59227	5562.052824	1056.578446	15495.17106	141.645553	851.339818	12722.07756	3260.368754	714.722666	2464.875599	7884.718604	18508.99655	966.902473	12979.53048
29735	3064.0118	XXXXXVXXX	V	6	897.585142	417.700913	579.885545	1230.592537	16369.81547	95.971077	732.984433	16650.57888	570.565499	6208.165292	4986.954011	2588.530632	1935.706298	24997.41789	209.147019	679.460907	13843.32441	5203.06236	853.611004	713.950954	12925.29161	44444.88341	1362.749457	20210.08442
29736	3064.0119	XXXXXWXXX	W	6	3352.688409	665.457752	981.929413	4710.824105	12879.50427	203.166836	2563.482415	14492.75362	175.191388	4494.107538	1702.008	4622.563304	1850.723645	48970.69596	214.382114	758.402088	7011.491459	4243.890858	1011.64105	1377.217057	7985.088269	20450.56065	1836.739093	10850.05819
29737	3064.012	XXXXXYXXX	Y	6	4386.396958	450.103568	4758.328936	3197.200949	6528.926614	189.573743	527.924111	6613.756614	450.59831	8164.475668	27848.21477	1682.286924	1735.571311	50717.63906	395.645258	846.398771	10287.07646	3907.756966	1409.773191	693.03755	11487.38531	52356.73854	1897.393919	47522.51143
29738	3064.0121	XXXXXXAXX	A	7	1560.011933	312.177012	859.177123	2483.921852	11266.54158	12186.45821	42725.91233	34482.75862	223.018126	3790.879157	5862.335332	2458.844576	451.075953	18233.46956	118.229329	830.071909	7487.325589	7852.233181	1498.286939	989.514379	9245.540634	25962.85617	1763.143843	15792.49013
29739	3064.0122	XXXXXXCXX	C	7	1998.769137	178.557651	845.279433	4554.545183	12739.36641	175.460611	2312.875355	45045.04505	605.142965	5304.747531	7123.326156	4508.241825	1284.878355	15722.30935	104.192697	1194.120859	17799.91203	5993.791389	1940.084155	1837.694875	13055.94289	14721.06828	5874.22814	9006.526892
29740	3064.0123	XXXXXXDXX	D	7	3480.975958	2664.039578	5225.897159	18861.57096	20691.02204	323.625438	2870.196048	50000	2409.171104	12198.29494	11139.8062	15683.17642	721.903165	29890.71577	811.99568	2766.893977	7435.997841	5441.270611	6160.488968	2784.777973	34339.07526	49565.72411	1774.594716	58009.20157
29741	3064.0124	XXXXXXEXX	E	7	970.672518	767.308557	1191.168384	5252.587694	3134.242161	385.244037	1259.752968	11820.33097	701.355403	9595.229011	3512.209453	2671.021707	783.818111	11749.77656	166.34159	1016.430237	5079.260375	4795.901588	1362.746467	1576.557546	11449.61884	28047.00232	1545.512601	10233.77132
29742	3064.0125	XXXXXXFXX	F	7	747.56447	207.361315	936.384593	1115.255209	14420.82545	214.302171	10649.6333	12987.01299	213.138633	11849.97922	4034.191205	7345.08817	1233.277894	10089.97601	241.171276	1606.571335	6815.62196	286.608373	182.885736	1647.065367	10018.62812	32984.43575	1425.564429	11806.28196
29743	3064.0126	XXXXXXGXX	G	7	2676.800682	877.980134	2174.462044	9547.236573	22913.64445	141.847254	6228.316491	45045.04505	1967.796443	4900.944794	10479.5704	13345.27452	2808.2733	13321.11443	157.695695	509.20299	10946.49296	9120.844172	532.293881	5010.319359	10691.67165	39915.26587	9260.847332	20951.02938
29744	3064.0127	XXXXXXHXX	H	7	1509.282533	466.831087	375.764484	1480.221603	14754.31865	90.785403	1043.412849	12285.01229	274.511046	4284.227168	8504.785307	11046.90711	765.976258	15991.27775	246.488075	426.163527	<78571.428571	3823.669066	708.739709	1427.528257	8791.27079	30966.268	1322.529566	9295.519517
29745	3064.0128	XXXXXXIXX	I	7	520.277076	243.832456	12374.13666	5142.591712	11704.8167	57.46345	292.285955	18939.39394	218.978685	11139.24193	2665.872718	7431.755166	1401.491088	7459.590314	204.84404	3134.862777	14765.7152	6007.600658	4984.379066	1447.36412	6785.316179	24629.80093	1188.845674	<77906.976744
29746	3064.0129	XXXXXXKXX	K	7	12626.42366	617.064284	1447.506221	16309.31088	<77142.857143	182.147471	5087.2022	35460.99291	1304.788697	8161.78266	17619.71665	35333.89766	2302.934739	35032.55777	540.465708	6251.954041	<78571.428571	42630.23634	1216.051985	8793.500221	16077.25353	15371.27983	7596.277441	<77906.976744
29747	3064.013	XXXXXXLXX	L	7	1505.204421	181.346709	625.488147	567.458033	23113.21681	67.765972	190.412713	<78125	142.750573	10725.18104	6006.231969	2382.099221	1532.378725	6765.318424	81.526432	1389.723852	19047.79753	7995.016494	1760.657976	1539.338131	10687.88489	16593.60701	1175.43258	11940.71863
29748	3064.0131	XXXXXXMXX	M	7	1473.197187	118.162573	607.454152	4824.222353	10310.45941	93.549223	642.746382	3075.03075	368.021127	8657.704969	10157.43446	5098.847798	3127.15944	6384.96746	151.204795	1759.441123	20092.30558	11703.13905	2859.899027	1818.216199	17006.9011	<78125	1292.304648	<77906.976744
29749	3064.0132	XXXXXXNXX	N	7	1351.797573	373.176419	544.067371	1157.761055	5609.437102	16.542514	517.93979	11792.45283	261.041001	11556.56021	4569.562963	2686.668519	526.349361	9448.45648	122.638473	229.681448	12024.5289	3023.046327	828.790505	1678.156623	7993.668963	34180.86403	1203.602761	69795.45342
29750	3064.0133	XXXXXXPXX	P	7	543.489357	38.266093	1057.67485	5531.203792	29308.45919	104.338441	876.038788	1090.274749	108.570187	5813.611468	4145.986603	1545.196123	646.482994	8260.083456	130.655182	6629.470482	18976.80624	14342.80917	1805.387516	1472.54882	2453.601006	17668.56994	1768.632444	8756.26246
29751	3064.0134	XXXXXXQXX	Q	7	739.638496	129.90364	477.013113	1484.171714	7038.987515	17.363208	835.099406	5000	233.638436	3753.259247	3562.819766	770.054674	204.548864	8687.905477	161.437729	565.694184	5862.103818	5065.366876	11581.09638	25273.16273	4910.274322	16714.43908	1465.981973	10331.78306
29752	3064.0135	XXXXXXRXX	R	7	7176.682308	450.364471	745.721974	4671.143144	62790.69767	77.643907	2524.148804	5208.333333	484.653619	2965.12545	8173.095467	3130.662641	1553.090228	7701.213569	370.946827	1279.649461	33429.40055	22210.09769	881.241722	10116.11406	5769.081424	19567.74479	6069.611432	63913.95845
29753	3064.0136	XXXXXXSXX	S	7	976.153571	902.793983	1061.926794	3456.205648	9548.606048	51.101677	1398.268538	24891.32668	982.924347	3945.968704	5886.500181	8871.034195	2085.872843	8608.052594	124.83867	153.027759	14473.99745	7600.400391	1152.975951	3071.586859	11574.10508	39316.46255	1652.437909	16109.58633
29754	3064.0137	XXXXXXTXX	T	7	2203.332767	359.77134	811.806647	3408.470952	16068.01312	104.949581	682.245547	19083.96947	648.948943	9150.211083	4717.104016	9449.945949	620.648069	7476.872858	165.56372	141.148825	7293.321924	9997.472964	2994.912968	1251.433017	11100.43913	33194.56306	1093.296497	10751.29829
29755	3064.0138	XXXXXXVXX	V	7	1832.478213	203.931551	682.535187	485.787437	6460.513469	86.130202	361.379573	14880.95238	204.788503	13006.32267	2254.64429	2417.979238	267.325111	7695.044574	145.451165	1117.455157	8651.766366	6322.534624	2320.125248	1376.889149	14621.44573	34924.98405	821.31372	14595.59903
29756	3064.0139	XXXXXXWXX	W	7	827.930637	244.527874	709.975956	1013.234687	10213.21461	108.511086	240.278184	6119.95104	142.373609	24834.81291	1281.117295	2485.972758	916.991626	4785.018998	263.766664	2507.218645	15765.3474	6560.283688	2868.089805	1278.130678	18874.51059	58666.045	654.335678	<77906.976744
29757	3064.014	XXXXXXYXX	Y	7	549.908607	190.404926	1396.884232	877.781722	1277.972244	99.788825	202.574525	15772.87066	600.882336	8983.097926	4064.130773	6602.323382	645.737622	4370.752968	288.644396	1343.676998	4900.992952	3768.057183	1994.991323	498.337477	9669.88459	37218.43182	1055.062615	17170.17641
29758	3064.0141	XXXXXXXAX	A	8	1470.802255	198.550955	217.14672	907.941194	5248.113286	78.395392	1237.050148	16339.86928	557.827432	2754.784394	1499.161648	1126.818954	189.176823	6754.147671	107.255054	533.305801	5531.568158	3492.125037	499.483482	911.934549	12755.47559	29664.97753	231.353407	11816.30283
29759	3064.0142	XXXXXXXCX	C	8	2143.885326	914.221329	917.877107	8014.935803	16272.44345	193.12024	983.060834	23964.64721	1609.007439	20533.82688	17202.66371	11515.64579	126.831474	9249.460184	220.116148	1915.291687	22961.55734	4181.461491	1096.773161	3966.944563	13280.22419	25358.72008	1236.352036	17339.2295
29760	3064.0143	XXXXXXXDX	D	8	2367.897424	2021.963602	1198.799061	8771.069363	16085.39766	151.916182	2805.534003	57471.26437	1660.691685	21720.71938	20539.53959	11036.50207	2477.263961	20651.02378	793.915972	857.686242	30655.75571	7359.137766	1579.704866	4024.86482	23617.3783	<78125	2479.891083	<77906.976744
29761	3064.0144	XXXXXXXEX	E	8	773.822306	886.898475	856.391843	3303.960077	12039.90185	196.113656	980.228289	16666.66667	972.103139	11826.07022	15227.57299	8593.043752	700.57531	10153.75604	167.100062	974.960687	8414.247858	5020.579243	892.823612	1529.970641	15565.77408	14370.72366	1661.272698	21343.4697
29762	3064.0145	XXXXXXXFX	F	8	485.639358	137.702296	645.653688	3698.860302	8107.60029	102.457264	176.044685	15302.53	205.270168	15100.73267	11562.89643	1967.984328	1185.972149	3502.045445	120.162347	812.967251	3507.624456	4305.038914	408.882576	968.05031	9961.977597	36282.57581	747.352197	13100.53822
29763	3064.0146	XXXXXXXGX	G	8	1063.97573	575.231982	2084.092044	1654.163981	22606.94617	122.186067	850.03059	5747.126437	647.930235	5288.547106	15319.74835	9625.699527	1139.254603	17344.98092	263.57935	846.584073	64959.24549	5239.258054	1276.751577	836.019273	9674.771521	43794.71305	755.630159	15942.89396
29764	3064.0147	XXXXXXXHX	H	8	2323.896786	238.306537	1398.184686	1814.320734	12401.11829	25.491458	966.932426	18939.39394	152.840577	12845.98	9698.39379	1224.699987	2178.379117	10595.76849	39.015406	5550.054098	38210.34109	29798.49343	<78947.368421	1536.301979	3769.67581	37779.35737	4983.125789	11923.17612
29765	3064.0148	XXXXXXXIX	I	8	4623.877147	506.092305	529.157774	1480.976068	14884.93959	65.529694	452.122829	12195.12195	783.838106	15276.71693	2733.594189	901.5572	828.25874	16923.15703	213.365087	1782.555779	20268.59366	12754.48158	0.229844	1006.670027	9949.89387	26368.69727	4561.966104	15007.18939
29766	3064.0149	XXXXXXXKX	K	8	1910.566932	868.178333	1491.216392	3688.900175	16875.3296	252.057598	1259.179031	34013.60544	408.488611	59846.27873	4132.361211	1154.697384	950.155217	17923.32122	163.772629	2331.103663	36485.14554	13553.93195	3229.595018	1028.839515	12500.62505	47299.04665	1924.374986	15721.03054
29767	3064.015	XXXXXXXLX	L	8	1064.879469	451.697508	1915.727214	3124.650937	4286.189475	168.74205	411.598446	8787.346221	414.723187	19621.59525	4841.039715	2130.32006	1789.681597	4095.683453	259.948056	1251.418426	5991.179745	4072.690323	760.863165	837.916297	7151.074961	15410.48663	1456.149756	11188.81759
29768	3064.0151	XXXXXXXMX	M	8	1443.075544	760.076874	863.399732	1737.140228	8339.653875	156.841855	958.53516	15432.09877	686.729221	17099.88714	5423.564335	2763.571843	2090.98462	10805.68867	642.644876	1234.799413	16780.34648	6941.887521	839.98413	1258.365261	9961.424366	28080.25078	1486.048159	10481.32182
29769	3064.0152	XXXXXXXNX	N	8	2152.166462	193.02897	2395.614388	2156.26687	16569.40702	164.916721	703.12966	18587.3606	428.161576	34503.27797	10629.7964	4352.743056	1243.801506	10712.27588	317.071475	1345.914525	28053.37538	6555.607137	6238.314106	663.075618	<78125	64442.40778	1318.606449	<77906.976744
29770	3064.0153	XXXXXXXPX	P	8	380.612174	130.607509	281.849089	1031.387388	11348.14454	72.212772	962.243499	31055.90062	227.010703	10126.59542	2349.596738	6023.048258	130.417997	6812.933725	112.351595	714.909975	2773.434718	4447.642724	932.004272	1003.77956	10791.807	21789.0884	707.237067	9503.144587
29771	3064.0154	XXXXXXXQX	Q	8	2004.01204	387.25571	1388.273544	2554.119114	12588.81491	114.666454	451.266023	16835.01684	742.470911	3377.690264	14569.23652	5503.656192	879.812926	11026.6727	225.776078	991.635002	17006.77518	4792.804026	2117.124128	1038.753775	11842.44475	18570.44254	1682.114938	14593.49238
29772	3064.0155	XXXXXXXRX	R	8	1242.959846	297.7823	689.943408	3464.90748	19759.37408	195.474042	1358.581041	13475.15144	152.598687	3587.845054	20727.545	1944.965218	1610.672945	9683.113598	266.938727	1087.507868	40987.46433	6978.39988	3968.059575	1845.965095	8475.172792	19763.8023	1785.765097	6498.163034
29773	3064.0156	XXXXXXXSX	S	8	1009.902735	450.708342	205.894186	895.1247	17057.74515	21.414603	568.28451	16447.36842	216.285903	1085.404835	7590.047438	8337.917095	94.484985	8039.166019	114.466666	867.210389	22027.55167	3241.742339	856.699586	2138.340259	9738.247913	21250.24047	850.951969	12900.1775
29774	3064.0157	XXXXXXXTX	T	8	1428.000343	334.113988	864.880801	1044.030622	7229.936817	93.143031	617.562401	7575.757576	772.454979	7543.460348	5798.941657	4079.985995	475.083132	6125.351647	98.686971	1029.89288	11696.83378	5571.423684	1468.853432	1450.100397	13231.4031	13370.48918	628.139398	8792.719063
29775	3064.0158	XXXXXXXVX	V	8	1563.154708	548.673428	425.536291	1449.50886	10788.94733	63.589814	870.069708	19607.84314	759.738573	7554.945055	4086.716755	1763.589264	914.159477	11002.30821	102.015851	1451.476654	7841.156792	6269.78646	1062.417802	2008.633467	9471.378827	19205.70819	1371.289926	12863.93016
29776	3064.0159	XXXXXXXWX	W	8	1081.543399	657.842007	1922.83197	10062.06941	20743.40528	165.321893	210.717754	32258.06452	1916.812153	21846.35271	31606.15201	9092.707777	1848.434646	17101.64415	1105.147211	2014.148736	21681.45452	11880.66905	2252.148166	2523.536959	13780.13299	46769.53932	1477.687452	44511.64046
29777	3064.016	XXXXXXXYX	Y	8	624.774965	104.555011	1582.021901	3696.408215	9712.481564	125.302051	419.353594	5015.045135	249.855106	12859.45599	9605.812268	3892.814527	52690.72501	5258.060232	198.55321	959.779531	2864.763047	8099.405652	1067.141665	635.236049	8422.718074	21074.00144	1042.84068	13972.2592
29778	3064.0161	XXXXXXXXA	A	9	647.250194	55.069162	297.533262	18713.14514	22654.43989	251.875137	9646.005059	<78125	269.102644	1207.683058	3241.775014	6975.992406	33.9668	7945.720571	301.916027	1228.192642	8985.656676	15597.79656	4464.285714	1365.039415	15418.44	48586.29107	439.453373	18390.51322
29779	3064.0162	XXXXXXXXC	C	9	14530.95484	389.512955	1986.456536	13670.69647	59779.00477	682.30913	520.841828	62500	38881.40462	34779.91387	20522.33514	299.947309	2403.33352	24295.88389	701.022559	3717.67006	25624.74045	4234.068144	3721.202339	24053.82489	43290.44893	63099.33217	2529.543332	41307.19566
29780	3064.0163	XXXXXXXXD	D	9	23144.49865	4253.387183	11896.03861	<72949.62	<77142.857143	6308.813839	9767.525453	<78125	7671.455149	76098.52	<77419.354839	18250.8104	1887.095124	45651.24427	6462.037313	22941.11911	<78571.428571	<77083.333333	21607.91167	37714.05	51631.63539	29058.0084	7813.162358	31309.7786
29781	3064.0164	XXXXXXXXE	E	9	1780.083773	2273.034269	601.455622	15883.25385	56055.6989	1588.280162	1720.587894	60240.96386	33483.02332	39682.54195	52070.59528	4371.893319	8113.462745	33684.69481	2719.211819	6873.21749	<78571.428571	26992.55003	3192.50841	20981.01155	22755.7352	33584.51196	3078.269053	16586.64839
29782	3064.0165	XXXXXXXXF	F	9	811.768432	2288.136982	136.460077	202.889526	2018.062349	12.314321	91.23723	2539.360081	1516.295496	982.20965	492.008487	138.110451	6411.279092	7462.714046	16.230809	1088.097745	6512.710736	430.099551	1039.076713	5276.734081	760.374033	6982.255838	2163.213739	3286.586909
29783	3064.0166	XXXXXXXXG	G	9	8511.471605	1164.187469	2128.177717	4943.887361	45286.09973	589.203809	1232.312984	<78125	24644.88467	<77464.788732	17102.12945	15905.8837	1250.538131	43564.44185	215.226467	19330.17029	69054.13026	12193.39141	11035.37974	24727.33891	24342.60865	30772.79625	6805.177488	29137.3206
29784	3064.0167	XXXXXXXXH	H	9	36859.98414	5509.056327	8406.057278	6929.521964	69321.98241	629.997084	9199.324485	57471.26437	1763.344082	41270.64048	<77419.354839	15097.42249	33506.13124	63306.27263	890.699031	20848.42558	<78571.428571	<77083.333333	20881.72674	2730.16627	36155.0763	48279.26545	16460.67305	11446.59341
29785	3064.0168	XXXXXXXXI	I	9	208.49656	291.964973	224.646242	272.589479	807.339164	184.116885	159.816022	1107.910481	4419.866298	3349.777454	19685.531	1014.389686	1086.896913	72.554751	382.810003	83.235125	827.848196	1755.360036	115.057734	5394.05712	2028.429475	9777.891182	487.421206	7477.906783
29786	3064.0169	XXXXXXXXK	K	9	39290.6943	32.37185	7502.408047	13711.68463	<77142.857143	9643.022341	29579.06789	62500	60.765901	<77464.788732	<77419.354839	<78151.260504	25828.92495	28159.62082	16607.16809	1604.714774	<78571.428571	12630.78209	75000	77.751488	6468.592188	15607.82696	23102.1031	6523.858984
29787	3064.017	XXXXXXXXL	L	9	375.666375	215.959759	93.594227	884.234643	4752.983356	141.71872	857.582901	3631.082062	2729.975161	830.507438	11151.778	10408.54662	21864.10056	13926.23759	332.644431	144.963789	3320.763229	1520.789153	1142.350704	11487.09779	1130	3025.566553	476.784138	6974.779497
29788	3064.0171	XXXXXXXXM	M	9	902.536546	487.721203	170.265534	2739.677769	10573.36742	70.487879	510.087312	7092.198582	2144.404911	5795.342786	2148.355155	2585.898073	14357.58865	13873.36431	145.946613	632.458622	1263.530081	4787.662564	4098.911474	9328.423149	7073.473202	14431.19347	1201.227417	10340.1095
29789	3064.0172	XXXXXXXXN	N	9	24093.30433	4292.910822	4078.58791	16020.56052	<77142.857143	2196.437425	4523.721851	44642.85714	27779.49261	<77464.788732	49717.87658	<78151.260504	6694.326548	<77464.788732	1766.888815	8064.778385	64098.82014	<77083.333333	13869.88902	<78125	24499.73074	27387.9014	7716.716299	<77906.976744
29790	3064.0173	XXXXXXXXP	P	9	23793.34336	8547.828161	9393.028907	50702.02	25138.31364	2336.72267	25949.08077	63291.13924	44275.5357	<77464.788732	<77419.354839	<78151.260504	1478.844537	26123.19923	3625.195685	1094.387841	56086.55845	<77083.333333	20748.29837	44854.32544	32017.09401	30143.75359	2287.854353	32926.31766
29791	3064.0174	XXXXXXXXQ	Q	9	29131.82211	3048.472062	4611.393736	15253.80159	41463.61	4174.120661	4014.832819	45045.04505	31643.6764	<77464.788732	<77419.354839	<78151.260504	52515.33015	<77464.788732	4085.706911	18096.47491	<78571.428571	<77083.333333	32847.0943	60813.03193	23328.85462	22263.18978	7220.442554	22543.64256
29792	3064.0175	XXXXXXXXR	R	9	42384.92327	1140.113044	11570.26374	7982.440066	<77142.857143	5043.672082	18906.74943	<78125	4.108579	<77464.788732	49362.74093	13747.18708	28165.10331	<77464.788732	8873.592626	28265.98533	<78571.428571	<77083.333333	<78947.368421	51.197464	8554.739875	20248.94121	9263.190013	3744.537509
29793	3064.0176	XXXXXXXXS	S	9	8559.034282	814.158224	5338.697757	33389.59774	66570.34582	3162.53336	10340.75848	<78125	3301.794801	<77464.788732	20866.93582	59674.26402	819.116697	34920.81089	4139.816897	12586.20143	<78571.428571	<77083.333333	<78947.368421	13932.98302	33423.3261	68478.30878	3109.117139	43486.81252
29794	3064.0177	XXXXXXXXT	T	9	4529.713997	2232.855007	5971.744205	50887.86152	70135.78502	1326.960928	25789.98992	<78125	1790.951655	19643.9847	23496.92811	41017.34961	1630.975133	41131.91525	4160.395085	6329.621044	50563.42771	<77083.333333	11538.80293	27806.86108	54463.77512	44649.97665	2603.474529	40065.91801
29795	3064.0178	XXXXXXXXV	V	9	68.112936	218.15995	209.289113	3869.588015	13009.07642	182.876886	3148.321464	45454.54546	560.32561	2637.186225	9311.002212	21330.84076	139.918743	663.409677	1027.518037	188.413685	4814.015901	10668.87621	209.20857	4202.216332	9595.479736	19738.02039	113.243248	8515.770067
29796	3064.0179	XXXXXXXXW	W	9	12744.49047	3805.716825	5908.477509	981.135722	12453.09475	577.448983	82.749921	7800.312012	33933.8402	<77464.788732	39690.76943	1023.901235	28798.27915	20100.52836	2348.720969	8581.627488	<78571.428571	6063.357397	9000.288014	39648.22067	78125	49311.96681	2511.803557	<77906.976744
29797	3064.018	XXXXXXXXY	Y	9	34362.84093	298.518397	5775.343139	829.491513	34811.91625	80.090584	343.558885	25226.58471	1000.575857	<77464.788732	770.487857	2211.140586	14683.4682	14464.47155	36.957735	28583.09752	<78571.428571	19173.3009	10328.62889	360.249425	24100	53739.54885	11321.48022	14972.61128
																								Mamu B*08
																								SEQ_ID	SEQ_PEPTIDE_NUM	SEQ_SEQUENCE	Mamu B*08
																				15418.44				27426	7020.0008	XXXXXXXXI	288.019411
																								27427	7020.0009	XXXXXXXXK	433.406523
																								27436	7020.0018	XXXXXXXXV	1390.394355
																								27437	7020.0019	XXXXXXXXW	17259.25
																								27438	7020.002	XXXXXXXXY	7106.333809
																								29785	3064.0168	XXXXXXXXI	78125
																								29786	3064.0169	XXXXXXXXK	6468.592188
																								29795	3064.0178	XXXXXXXXV	9595.479736
																								29796	3064.0179	XXXXXXXXW	78125
																								29797	3064.018	XXXXXXXXY	24100
																									Adjusted based on avg. diff of 2 series	XXXXXXXXI	2028.429475
																										XXXXXXXXW	121551.4305
