# Supplementary material for: Derivation of an amino acid similarity matrix for peptide:MHC binding and its application as a Bayesian prior
Source: BMC Bioinformatics. 2009 Nov 30;10:394. doi: 10.1186/1471-2105-10-394 (PMC2790471; doi:10.1186/1471-2105-10-394)
Supplement: Additional file 3 — Prediction performances of NetMHC, SMM, SMMPMBEC, and SMMBLOSUM. This is an expanded version of benchmark results shown in the manuscript by including prediction performances of SMMBLOSUM. [file 1471-2105-10-394-S3.XLS]

## Sheet: table9mer
MHC	Data Size	ANN	SMM	SMMPMBEC	SMMBLOSUM	SMMPMBEC-SMMBLOSUM
H-2_Db	303	0.932709	0.908516	0.900701	0.91093	-0.0102287
H-2_Dd	85	0.924908	0.813187	0.836996	0.851648	-0.014652
H-2_Kb	223	0.85034	0.811224	0.833244	0.841031	-0.00778733
H-2_Kd	176	0.93908	0.928017	0.931034	0.93319	-0.00215517
H-2_Kk	164	0.79025	0.772361	0.793232	0.775343	0.0178891
H-2_Ld	102	0.977471	0.932413	0.94186	0.933866	0.00799419
HLA_A-0101	1157	0.981669	0.976843	0.977405	0.976603	0.000801385
HLA_A-0201	3089	0.95732	0.945694	0.945898	0.945964	-6.61238e-05
HLA_A-0202	1447	0.89989	0.89774	0.899363	0.898892	0.000470997
HLA_A-0203	1443	0.921221	0.915841	0.91639	0.916229	0.000161555
HLA_A-0206	1437	0.92674	0.913016	0.915723	0.916106	-0.000383625
HLA_A-0301	2094	0.937342	0.927288	0.927613	0.927278	0.000334842
HLA_A-1101	1985	0.951492	0.938037	0.939204	0.939082	0.000121577
HLA_A-2301	104	0.852319	0.792579	0.839703	0.835622	0.00408163
HLA_A-2402	197	0.825191	0.802721	0.800866	0.819006	-0.0181406
HLA_A-2403	254	0.918008	0.91908	0.931801	0.925824	0.00597701
HLA_A-2601	672	0.955558	0.916085	0.923827	0.921511	0.00231658
HLA_A-2902	160	0.934942	0.911605	0.915921	0.918318	-0.0023977
HLA_A-3001	669	0.946648	0.935482	0.940922	0.942984	-0.00206213
HLA_A-3002	92	0.74439	0.877942	0.830323	0.84948	-0.0191571
HLA_A-3101	1869	0.927597	0.924513	0.925008	0.92571	-0.000701602
HLA_A-3301	1140	0.914817	0.923237	0.924879	0.925084	-0.000204657
HLA_A-6801	1141	0.882825	0.884793	0.884958	0.886179	-0.00122106
HLA_A-6802	1434	0.898567	0.898547	0.899417	0.898093	0.00132381
HLA_A-6901	833	0.88025	0.866847	0.880187	0.886429	-0.00624202
HLA_B-0702	1262	0.964576	0.958902	0.960102	0.959472	0.00062947
HLA_B-0801	708	0.955015	0.93221	0.956055	0.94746	0.008595
HLA_B-1501	978	0.940974	0.937261	0.939743	0.937792	0.00195076
HLA_B-1801	118	0.837878	0.88148	0.880432	0.889122	-0.00869044
HLA_B-2705	969	0.937647	0.935573	0.941363	0.940404	0.000958379
HLA_B-3501	736	0.874809	0.882835	0.888775	0.888359	0.000415256
HLA_B-4002	118	0.753651	0.831548	0.843233	0.817592	0.025641
HLA_B-4402	119	0.778182	0.730758	0.739091	0.738788	0.00030303
HLA_B-4403	119	0.763322	0.757439	0.752941	0.715917	0.0370242
HLA_B-4501	114	0.861852	0.824961	0.86562	0.859341	0.00627943
HLA_B-5101	244	0.886275	0.876434	0.894636	0.889974	0.00466149
HLA_B-5301	254	0.899095	0.889087	0.884944	0.883478	0.00146609
HLA_B-5401	255	0.903221	0.92252	0.93515	0.932737	0.00241237
HLA_B-5701	59	0.825758	0.825758	0.842803	0.831439	0.0113636
HLA_B-5801	988	0.960744	0.941894	0.944559	0.945288	-0.000728768
Mamu_A-01	525	0.860745	0.854713	0.854377	0.867968	-0.0135911
Mamu_A-02	283	0.808909	0.765165	0.782633	0.797247	-0.0146146
Mamu_A-11	468	0.894225	0.883264	0.893579	0.903248	-0.00966945
Mamu_B-01	205	0.966688	0.948569	0.955514	0.953739	0.00177527
Mamu_B-17	300	0.953849	0.933801	0.942646	0.944147	-0.00150086
Patr_B-0101	132	0.96875	0.963542	0.975309	0.971451	0.00385802
